# Supplementary material for: Study of Graphene Oxide and Silver Nanowires Interactions and Its Association with Electromagnetic Shielding Effectiveness
Source: Int J Mol Sci. 2024 Dec 13;25(24):13401. doi: 10.3390/ijms252413401 (PMC11677061; doi:10.3390/ijms252413401)
Supplement: Supplementary file 1 [file ijms-25-13401-s001.zip]

Archive with 1 entries (1 files):
- ijms-3347095-supplementary.pdf
